# Supplementary material for: Improvement of mRNA Delivery Efficiency to a T Cell Line by Modulating PEG-Lipid Content and Phospholipid Components of Lipid Nanoparticles
Source: Pharmaceutics. 2021 Dec 6;13(12):2097. doi: 10.3390/pharmaceutics13122097 (PMC8706876; doi:10.3390/pharmaceutics13122097)
Supplement: Supplementary file 1 [file pharmaceutics-13-02097-s001.zip]

Archive with 1 entries (1 files):
- pharmaceutics-1458905-supplementary.pdf
